# Supplementary material for: Evaluation of serum VIP and aCGRP during pulmonary exacerbation in cystic fibrosis: A longitudinal pilot study of patients undergoing antibiotic therapy
Source: PLoS One. 2023 May 5;18(5):e0284511. doi: 10.1371/journal.pone.0284511 (PMC10162560; doi:10.1371/journal.pone.0284511)
Supplement: S1 Data — (XLSX) [file pone.0284511.s001.xlsx]

## Sheet: Data_PlosOne
Medications	Age	Gender	Height	Weight	BMI	comorbidities	comorbidity_type	Diabetes_mellitus	Liver_disease	P_aeruginosa	S_aureus	MRSA	Group	VIP	aCGRP
Ciprofloxacin	3	0	80	13	20.31	0		0	0	0	0	0	1	349.233	310.609
Azithromycin	13	0	161	70	27.01	1	Asthma	0	0	0	1	0	1	93.55	45.629
Cefixime	4	0	105	11	9.98	1	Liver disease	0	1	0	1	0	1	35.399	443.39
Cefixime	5	0	99	15	15.3	1	convulsions	0	0	0	1	0	1	121.41	58.458
Azithromycin	5	0	100	13	13	0		0	0	0	1	0	1	107.481	110.478
Amoclan	9	0	120	20	13.89	0		0	0	0	1	0	1	47.025	72.403
Amoclan	9	0	117	22.9	16.73	0		0	0	0	1	0	1	29.02	207.42
Ciprofloxacin	11	0	119	16.5	11.65	0		0	0	0	1	1	1	189.501	275.704
Ciprofloxacin	3	0	80	13	20.31	0		0	0	0	0	0	2	413.976	526.42
Azithromycin	13	0	161	70	27.01	1	Asthma	0	0	0	1	0	2	47.337	39.498
Cefixime	4	0	105	11	9.98	1	Liver disease	0	1	0	1	0	2	30.815	471.672
Cefixime	5	0	99	15	15.3	1	convulsions	0	0	0	1	0	2	319.264	45.269
Azithromycin	5	0	100	13	13	0		0	0	0	1	0	2	210.159	515.826
Amoclan	9	0	120	20	13.89	0		0	0	0	1	0	2	450.617	77.312
Amoclan	9	0	117	22.9	16.73	0		0	0	0	1	0	2	38.049	298.729
Ciprofloxacin	11	0	119	16.5	11.65	0		0	0	0	1	1	2	1207.44	290.912
Ciprofloxacin	3	0	80	13	20.31	0		0	0	0	0	0	3	574.948	627.437
Azithromycin	13	0	161	70	27.01	1	Asthma	0	0	0	1	0	3	146.213	25.737
Cefixime	4	0	105	11	9.98	1	Liver disease	0	1	0	1	0	3	22.412	79.671
Cefixime	5	0	99	15	15.3	1	convulsions	0	0	0	1	0	3	35.292	140.501
Azithromycin	5	0	100	13	13	0		0	0	0	1	0	3	166.66	128.26
Amoclan	9	0	120	20	13.89	0		0	0	0	1	0	3	486.12	63.778
Amoclan	9	0	117	22.9	16.73	0		0	0	0	1	0	3	13.506	269.317
Ciprofloxacin	11	0	119	16.5	11.65	0		0	0	0	1	1	3	173.241	369.484
Azithromycin	5	1	103	17	16.02	1	Liver disease	0	1	0	1	0	1	1528.41	137.972
Azithromycin	7	1	103	11	10.37	0		0	0	0	1	0	1	23.059	522.077
Amoclan	4	1	85	12	16.61	1	Hypothroidism, Failure to thrive	0	0	0	1	0	1	3194.73	396.634
Ciprofloxacin	18	1	158	50	20.03	1	DM	1	0	0	1	0	1	196.776	480.187
Azithromycin	5	1	103	17	16.02	1	Liver disease	0	1	0	1	0	2	776.365	263.433
Azithromycin	7	1	103	11	10.37	0		0	0	0	1	0	2	36.506	375.652
Amoclan	4	1	85	12	16.61	1	Hypothroidism, Failure to thrive	0	0	0	1	0	2	271.386	335.611
Ciprofloxacin	18	1	158	50	20.03	1	DM	1	0	0	1	0	2	246.937	686.728
Azithromycin	5	1	103	17	16.02	1	Liver disease	0	1	0	1	0	3	1572.54	87.434
Azithromycin	7	1	103	11	10.37	0		0	0	0	1	0	3	63.638	329.923
Amoclan	4	1	85	12	16.61	1	Hypothroidism, Failure to thrive	0	0	0	1	0	3	319.477	349.849
Ciprofloxacin	18	1	158	50	20.03	1	DM	1	0	0	1	0	3	308.505	479.345
Azithromycin, amoclan	8	0	128	22	13.43	0		0	0	1	0	0	1	77.084	118.557
Gentamicin	10	0	117	18	13.15	0		0	0	1	0	0	1	38.218	268.58
Ciprofloxacin	16	0	153	33	14.1	1	Liver cirrhosis	0	1	1	0	0	1	1217.19	642.776
Ciprofloxacin	13	0	125	27.8	17.79	0		0	0	1	0	0	1	144.52	753.263
Ciprofloxacin	5	0	136	34	18.38	1	DM, Osteoporosis	1	0	1	1	0	1	60.279	301.378
Ciprofloxacin	15	0	150	40	17.78	0		0	0	1	1	0	1	129.891	352.687
Azithromycin, amoclan	8	0	128	22	13.43	0		0	0	1	0	0	2	81.382	130.517
Gentamicin	10	0	117	18	13.15	0		0	0	1	0	0	2	141.098	317.263
Ciprofloxacin	16	0	153	33	14.1	1	Liver cirrhosis	0	1	1	0	0	2	1565.57	739.211
Ciprofloxacin	13	0	125	27.8	17.79	0		0	0	1	0	0	2	106.146	598.907
Ciprofloxacin	5	0	136	34	18.38	1	DM, Osteoporosis	1	0	1	1	0	2	65.159	362.801
Ciprofloxacin	15	0	150	40	17.78	0		0	0	1	1	0	2	128.499	404.09
Azithromycin, amoclan	8	0	128	22	13.43	0		0	0	1	0	0	3	83.696	124.326
Gentamicin	10	0	117	18	13.15	0		0	0	1	0	0	3	33.828	114.249
Ciprofloxacin	16	0	153	33	14.1	1	Liver cirrhosis	0	1	1	0	0	3	884.869	1303.39
Ciprofloxacin	13	0	125	27.8	17.79	0		0	0	1	0	0	3	558.01	701.194
Ciprofloxacin	5	0	136	34	18.38	1	DM, Osteoporosis	1	0	1	1	0	3	50.01	584.052
Ciprofloxacin	15	0	150	40	17.78	0		0	0	1	1	0	3	99.296	195.461
Ciprofloxacin	9	1	120	18	12.5	0		0	0	1	0	0	1	1461.04	650.451
Ciprofloxacin	13	1	142	30	14.88	1	Celiac disease	0	0	1	1	0	1	359.499	547.914
Ciprofloxacin	1	1	60	6.6	18.33	0		0	0	1	1	0	1	60.808	580.767
Ciprofloxacin	9	1	120	18	12.5	0		0	0	1	0	0	2	381.428	116.033
Ciprofloxacin	13	1	142	30	14.88	1	Celiac disease	0	0	1	1	0	2	274.892	395.503
Ciprofloxacin	1	1	60	6.6	18.33	0		0	0	1	1	0	2	41.504	363.586
Ciprofloxacin	9	1	120	18	12.5	0		0	0	1	0	0	3	291.715	805.043
Ciprofloxacin	13	1	142	30	14.88	1	Celiac disease	0	0	1	1	0	3	608.753	267.694
Ciprofloxacin	1	1	60	6.6	18.33	0		0	0	1	1	0	3	464.568	299.371
